# Supplementary material for: Comparative Effects of THC and CBD on Chemotherapy-Induced Peripheral Neuropathy: Insights from a Large Real-World Self-Reported Dataset
Source: Biomedicines. 2025 Aug 6;13(8):1921. doi: 10.3390/biomedicines13081921 (PMC12383924; doi:10.3390/biomedicines13081921)
Supplement: Supplementary file 1 [file biomedicines-13-01921-s001.zip]

Archive with 1 entries (1 files):
- biomedicines-3764836-supplementary.pdf
